# Supplementary material for: Real-World Comparison of Trough- and Online-Bayesian-Calculator-Derived AUC0–24/MIC Target Attainment for Vancomycin Monitoring in Critically Ill Patients
Source: Pharmaceuticals (Basel). 2026 Jul 18;19(7):1109. doi: 10.3390/ph19071109 (PMC13414881; doi:10.3390/ph19071109)
Supplement: Supplementary file 1 [file pharmaceuticals-19-01109-s001.zip]

Archive with 1 entries (1 files):
- pharmaceuticals-4439865-supplementary.pdf
